# Supplementary material for: Pilot data of serum proteins from children with autism spectrum disorders
Source: Data Brief. 2019 Sep 25;27:104558. doi: 10.1016/j.dib.2019.104558 (PMC6817683; doi:10.1016/j.dib.2019.104558)
Supplement: Multimedia component 1 [file mmc1.xls]

## Sheet: Sheet1
	ac	con_11	con_12	con_13	con_2	con_3	con_4	con_5	con_6	con_7	con_8	con_9	aut_1	aut_10	aut_11	aut_12	aut_13	aut_14	aut_2	aut_3	aut_4	aut_5	aut_6	aut_7	aut_8	aut_9	freq1	control_mean1	autist_mean1	dif	ratio	log2FoldChange	pv	sig	log10_pv
1	A0M8Q6	-13.8155	-13.8155	-13.8155	-13.8155	-13.8155	-13.8155	-3.81614	-13.8155	-13.8155	-13.8155	-13.8155	-13.8155	-13.8155	-13.8155	-13.8155	-13.8155	-1.719	-13.8155	-13.8155	-13.8155	-13.8155	-13.8155	-13.8155	-13.8155	-13.8155	0.08	-12.9065	-12.9515	0.0449971	1.00349	0.00502106	1	FALSE	0
2	B1AHL2	-13.8155	-13.8155	-13.8155	-6.41346	-13.8155	-13.8155	-13.8155	-13.8155	-13.8155	-13.8155	-13.8155	-4.60173	-4.91044	-4.90481	-4.8658	-4.94227	-13.8155	-5.06261	-13.8155	-13.8155	-13.8155	-13.8155	-13.8155	-13.8155	-5.2348	0.32	-13.1426	-9.37365	3.76895	0.713226	-0.487568	0.01183	FALSE	1.92702
3	D6RF35	-13.8155	-13.8155	-13.8155	-13.8155	-13.8155	-13.8155	-4.03233	-13.8155	-13.8155	-3.70959	-13.8155	-13.8155	-3.85984	-3.74945	-3.6939	-3.42542	-13.8155	-13.8155	-4.67423	-13.8155	-13.8155	-3.39368	-13.8155	-13.8155	-3.5766	0.36	-12.0074	-8.79155	3.21586	0.732177	-0.449736	0.13376	FALSE	0.873674
4	O14791	-4.11482	-4.4376	-3.81856	-5.28489	-5.28489	-13.8155	-4.18628	-4.30407	-13.8155	-4.59175	-13.8155	-13.8155	-4.05786	-3.94116	-4.06439	-4.11482	-5.69036	-13.8155	-5.69036	-13.8155	-5.69036	-4.01638	-4.34662	-3.8712	-4.46169	0.76	-7.04267	-6.52798	0.51469	0.926918	-0.109486	0.83914	FALSE	0.0761656
5	O75882	-5.69229	-6.02876	-5.33561	-13.8155	-13.8155	-13.8155	-6.53959	-6.02876	-5.55876	-5.55876	-6.2519	-5.13248	-5.37991	-5.17576	-5.71639	-5.6595	-13.8155	-5.09472	-13.8155	-13.8155	-13.8155	-5.15052	-5.30282	-5.43728	-5.81904	0.72	-8.04009	-7.79503	0.245054	0.969521	-0.044656	0.71774	FALSE	0.144033
6	O95445	-3.26029	-3.57696	-3.77112	-13.8155	-13.8155	-13.8155	-3.81991	-3.38165	-3.28928	-3.77112	-3.77112	-3.50145	-3.15208	-2.987	-3.26029	-3.23212	-13.8155	-3.77112	-13.8155	-13.8155	-13.8155	-3.92527	-4.33073	-4.10759	-13.8155	0.68	-6.37163	-7.23894	0.867309	1.13612	0.184116	0.62676	FALSE	0.202899
7	P00450	-4.13781	-3.96284	-4.02032	-4.84251	-4.93505	-4.85251	-4.10544	-3.94342	-3.8371	-4.01358	-4.33812	-3.09164	-3.3659	-3.30871	-3.3511	-3.28647	-4.20469	-3.28864	-5.1068	-5.21295	-4.7564	-3.37734	-3.62975	-3.51232	-3.33772	1	-4.2717	-3.7736	0.4981	0.883395	-0.178869	0.05536	FALSE	1.2568
8	P00488	-13.8155	-13.8155	-13.8155	-6.0807	-5.26613	-5.59007	-13.8155	-13.8155	-13.8155	-13.8155	-13.8155	-5.01982	-5.56987	-5.56987	-5.46852	-5.70858	-13.8155	-13.8155	-5.5334	-6.0807	-5.27624	-6.48616	-6.19848	-5.41572	-5.2334	0.6	-11.5874	-6.79941	4.78795	0.586796	-0.76907	0.00294	FALSE	2.53165
9	P00734	-4.53643	-3.93482	-4.66049	-13.8155	-13.8155	-13.8155	-4.02207	-4.57272	-4.43459	-4.22986	-4.17139	-2.63287	-13.8155	-13.8155	-6.35611	-6.35611	-4.61425	-2.58414	-13.8155	-13.8155	-13.8155	-13.8155	-13.8155	-13.8155	-13.8155	0.52	-6.9099	-10.4916	3.58175	1.51835	0.602505	0.06881	FALSE	1.16235
10	P00736	-5.02508	-4.76722	-13.8155	-4.91998	-4.78749	-5.04045	-4.49178	-4.47328	-5.0716	-4.28748	-4.5326	-4.05468	-4.07482	-4.42243	-4.39658	-4.38951	-13.8155	-3.83648	-5.24741	-5.14925	-5.3498	-4.27585	-4.68029	-4.54659	-4.34456	0.92	-5.56477	-5.18455	0.380215	0.931675	-0.102102	0.53857	FALSE	0.268758
11	P00738	-3.17006	-2.35568	-3.28735	-4.32601	-5.26992	-3.89115	-2.94934	-3.17119	-3.13982	-3.09915	-3.53402	-2.0566	-2.33748	-2.21153	-1.91528	-2.05733	-2.67353	-1.95553	-4.41126	-4.65473	-5.62659	-1.71541	-5.0876	-1.65073	-1.71948	1	-3.47215	-2.86236	0.60979	0.824377	-0.278624	0.2126	FALSE	0.672437
12	P00742	-13.8155	-4.90032	-13.8155	-13.8155	-13.8155	-13.8155	-4.29419	-13.8155	-13.8155	-13.8155	-13.8155	-4.20718	-5.99894	-5.30579	-13.8155	-13.8155	-13.8155	-4.1297	-13.8155	-13.8155	-13.8155	-5.59347	-13.8155	-5.01811	-5.3928	0.36	-12.1395	-9.4539	2.68557	0.778774	-0.360724	0.18656	FALSE	0.729181
13	P00747	-13.8155	-13.8155	-13.8155	-13.8155	-5.7501	-13.8155	-13.8155	-13.8155	-13.8155	-13.8155	-13.8155	-3.60679	-13.8155	-13.8155	-13.8155	-13.8155	-4.95493	-3.67311	-13.8155	-13.8155	-5.64474	-13.8155	-13.8155	-13.8155	-13.8155	0.2	-13.0823	-11.1453	1.93696	0.851941	-0.231175	0.17477	FALSE	0.757533
14	P00751	-3.84186	-3.62153	-4.50736	-13.8155	-13.8155	-13.8155	-3.04482	-3.74613	-4.26619	-4.00109	-4.7362	-2.19736	-4.00934	-4.12488	-4.13266	-4.37952	-3.74825	-2.08357	-5.40117	-13.8155	-13.8155	-4.54204	-5.15605	-4.47383	-4.02605	0.8	-6.65561	-5.42184	1.23377	0.814627	-0.295788	0.49688	FALSE	0.303748
15	P00915	-13.8155	-13.8155	-13.8155	-5.39816	-13.8155	-13.8155	-13.8155	-13.8155	-13.8155	-13.8155	-13.8155	-3.89409	-13.8155	-13.8155	-13.8155	-13.8155	-13.8155	-3.52636	-13.8155	-13.8155	-13.8155	-4.29955	-3.6064	-13.8155	-13.8155	0.2	-13.0503	-10.963	2.08733	0.840055	-0.251445	0.17491	FALSE	0.757185
16	P00918	-13.8155	-13.8155	-13.8155	-5.43372	-13.8155	-13.8155	-13.8155	-13.8155	-13.8155	-13.8155	-13.8155	-13.8155	-13.8155	-13.8155	-13.8155	-13.8155	-13.8155	-13.8155	-5.43372	-13.8155	-4.74057	-13.8155	-13.8155	-5.02826	-13.8155	0.16	-13.0535	-11.9409	1.11259	0.914767	-0.128523	0.44618	FALSE	0.35049
17	P01008	-3.42485	-3.92767	-3.94313	-4.26624	-3.99716	-4.18978	-3.45142	-3.45807	-3.83163	-3.66559	-3.58005	-2.40631	-2.593	-2.78602	-2.47526	-1.57577	-4.60764	-2.30937	-4.00618	-4.22494	-3.87326	-3.33253	-2.97408	-3.12076	-2.92325	1	-3.79414	-3.08631	0.707832	0.813441	-0.29789	0.01502	FALSE	1.82333
18	P01009	-4.76786	-13.8155	-4.27384	-13.8155	-5.17332	-5.17332	-13.8155	-4.16172	-13.8155	-3.68767	-4.54471	-13.8155	-13.8155	-13.8155	-13.8155	-13.8155	-2.2572	-13.8155	-4.76786	-13.8155	-4.95018	-13.8155	-13.8155	-13.8155	-13.8155	0.4	-7.91313	-11.7104	3.79728	1.47987	0.565471	0.05583	FALSE	1.25313
19	P01011	-2.55984	-2.85623	-2.89738	-4.32704	-4.72526	-4.12952	-2.96611	-2.95215	-3.02819	-2.58567	-3.12788	-2.10483	-3.13444	-3.0548	-2.30684	-1.97864	-4.00309	-2.09501	-4.16088	-4.14223	-4.49759	-2.87009	-3.42061	-3.15918	-2.46933	1	-3.28684	-3.09983	0.187018	0.943101	-0.0845157	0.56801	FALSE	0.245644
20	P01019	-3.49953	-2.98562	-3.28382	-3.87234	-4.13492	-4.14915	-3.19541	-2.90406	-3.56003	-3.24878	-3.36898	-2.47376	-2.87111	-2.96049	-2.37496	-2.40865	-4.19971	-2.70103	-4.22706	-4.16692	-3.97213	-2.93522	-2.75847	-2.48044	-3.18609	1	-3.47297	-3.12257	0.350396	0.899108	-0.153434	0.16091	FALSE	0.793417
21	P01023	-3.09419	-3.18219	-3.09542	-4.12976	-4.62505	-4.35364	-2.54776	-3.48326	-2.4452	-3.43687	-2.82953	-2.36375	-1.74171	-2.00697	-1.74576	-1.5766	-3.82439	-2.46128	-4.02597	-4.3482	-4.53472	-2.03177	-2.01358	-2.56773	-2.17843	1	-3.3839	-2.67292	0.710979	0.789894	-0.34027	0.06431	FALSE	1.19172
22	P01024	-4.51765	-4.33793	-4.80064	-5.41401	-5.18922	-5.20726	-4.43423	-4.71952	-4.21913	-4.81583	-4.41184	-4.91058	-4.71213	-4.75324	-4.42428	-4.63521	-4.22657	-4.70405	-5.1757	-5.24256	-5.08589	-4.41199	-4.80784	-4.54189	-4.43632	1	-4.73339	-4.71916	0.0142259	0.996995	-0.00434245	0.92079	FALSE	0.0358394
23	P01031	-13.8155	-7.23346	-13.8155	-13.8155	-13.8155	-13.8155	-13.8155	-13.8155	-13.8155	-5.88972	-13.8155	-4.64245	-13.8155	-13.8155	-13.8155	-13.8155	-13.8155	-4.40827	-13.8155	-13.8155	-13.8155	-13.8155	-13.8155	-13.8155	-13.8155	0.16	-12.4966	-12.4883	0.00826947	0.999338	-0.000955001	1	FALSE	0
24	P01042	-4.10233	-3.66056	-4.03313	-5.36475	-4.8176	-5.07197	-3.82692	-4.27436	-3.77464	-13.8155	-5.23838	-3.56795	-4.61884	-4.42263	-4.29525	-3.42951	-5.86552	-3.6433	-4.89096	-5.1473	-4.99326	-4.44283	-4.28714	-4.53127	-4.07229	0.96	-5.27092	-4.44343	0.827489	0.843009	-0.246381	0.38836	FALSE	0.410766
25	P01042-2	-4.23414	-4.11408	-4.09159	-13.8155	-13.8155	-13.8155	-13.8155	-3.71396	-13.8155	-4.78573	-4.91804	-3.36538	-3.90519	-3.82846	-3.75782	-3.80684	-13.8155	-3.08245	-13.8155	-13.8155	-13.8155	-3.65939	-3.62135	-3.81639	-3.75671	0.64	-8.63046	-6.56157	2.06889	0.760281	-0.395396	0.20739	FALSE	0.683212
26	P01834	-3.36416	-2.80454	-3.02121	-13.8155	-3.74715	-4.25797	-3.12299	-2.07317	-2.60505	-2.22109	-13.8155	-1.90132	-3.12299	-3.02121	-3.0879	-3.00521	-1.19562	-1.9226	-3.97029	-13.8155	-4.25797	-2.79164	-3.27714	-2.89985	-2.87168	0.88	-4.98621	-3.65293	1.33329	0.732605	-0.448893	0.34121	FALSE	0.466978
27	P01857	-13.8155	-13.8155	-13.8155	-13.8155	-13.8155	-5.58725	-13.8155	-13.8155	-13.8155	-13.8155	-13.8155	-13.8155	-13.8155	-13.8155	-13.8155	-13.8155	-2.20443	-13.8155	-13.8155	-4.8941	-13.8155	-13.8155	-13.8155	-13.8155	-13.8155	0.12	-13.0675	-12.3489	0.718582	0.94501	-0.0815986	0.708	FALSE	0.149967
28	P01871	-3.98524	-4.30684	-4.15371	-13.8155	-13.8155	-13.8155	-3.76464	-4.18477	-6.54247	-4.29269	-5.24319	-3.00798	-5.15618	-5.15618	-4.82568	-4.69665	-2.31746	-3.38896	-13.8155	-13.8155	-13.8155	-4.93303	-13.8155	-13.8155	-5.44386	0.68	-7.08364	-7.71454	0.630894	1.08906	0.123088	0.78397	FALSE	0.105701
29	P01876	-3.86703	-3.37845	-3.20336	-5.47646	-6.16961	-6.16961	-4.2864	-3.71002	-3.3822	-4.27249	-3.99486	-3.52546	-3.96501	-3.6995	-4.00629	-4.27249	-2.97874	-4.01013	-5.76415	-5.47646	-6.16961	-3.76567	-4.37785	-4.09017	-4.17265	1	-4.3555	-4.3053	0.0502005	0.988474	-0.0167247	0.90151	FALSE	0.0450295
30	P02042	-13.8155	-13.8155	-13.8155	-13.8155	-4.85067	-13.8155	-13.8155	-13.8155	-13.8155	-13.8155	-13.8155	-13.8155	-4.20272	-13.8155	-13.8155	-13.8155	-13.8155	-2.95661	-4.20198	-4.2645	-13.8155	-3.75829	-3.28568	-13.8155	-13.8155	0.28	-13.0005	-9.51385	3.48668	0.731805	-0.450469	0.03093	FALSE	1.50962
31	P02533	-13.8155	-13.8155	-13.8155	-13.8155	-5.40971	-13.8155	-13.8155	-13.8155	-13.8155	-13.8155	-13.8155	-13.8155	-13.8155	-13.8155	-13.8155	-13.8155	-13.8155	-13.8155	-13.8155	-13.8155	-5.32788	-13.8155	-5.09884	-13.8155	-13.8155	0.12	-13.0513	-12.5866	0.464715	0.964393	-0.0523064	0.71066	FALSE	0.148338
32	P02538	-13.8155	-13.8155	-13.8155	-13.8155	-7.45934	-13.8155	-3.9936	-13.8155	-13.8155	-13.8155	-13.8155	-13.8155	-13.8155	-13.8155	-13.8155	-13.8155	-13.8155	-13.8155	-6.07304	-13.8155	-5.8499	-13.8155	-5.74454	-13.8155	-13.8155	0.2	-12.3448	-12.117	0.227769	0.981549	-0.0268672	0.8859	FALSE	0.0526153
33	P02647	-2.14843	-2.27926	-1.82099	-2.4338	-2.50149	-3.04674	-2.04076	-2.2356	-2.32302	-1.41305	-2.46987	-1.62424	-0.905913	-1.04516	-1.64607	-1.25215	-2.45741	-1.63731	-2.41769	-2.93828	-2.66279	-1.35519	-1.70241	-1.91575	-2.04085	1	-2.24664	-1.82866	0.417979	0.813953	-0.296982	0.06504	FALSE	1.18682
34	P02649	-3.59455	-3.28751	-3.55956	-4.48228	-4.56462	-4.51091	-3.348	-3.9157	-3.54645	-3.5326	-4.46081	-2.80071	-3.15094	-3.07666	-3.70451	-3.71001	-4.09119	-3.26628	-4.54675	-4.57513	-4.6771	-3.57919	-3.77995	-3.49826	-3.50294	1	-3.89118	-3.7114	0.179779	0.953798	-0.0682437	0.42213	FALSE	0.374554
35	P02652	-1.60067	-1.04206	-1.84305	-2.16282	-2.20727	-2.25379	-1.17812	-1.35738	-1.01243	-1.25878	-1.12393	-0.619985	-0.293477	-0.555997	-0.898123	-0.122168	-1.44817	-0.728429	-2.20727	-2.13425	-2.59027	-1.20397	-1.16049	-1.12907	-0.885519	1	-1.54912	-1.14123	0.407892	0.736694	-0.440862	0.12581	FALSE	0.900285
36	P02654	-2.10006	-2.97553	-2.91099	-13.8155	-13.8155	-13.8155	-2.04599	-2.18707	-2.42548	-1.75175	-13.8155	-1.64053	-1.00145	-1.14562	-1.9947	-2.18707	-13.8155	-1.94591	-13.8155	-3.89182	-13.8155	-1.75175	-2.10006	-2.18707	-2.35138	0.72	-6.51445	-4.54599	1.96846	0.697832	-0.519048	0.36083	FALSE	0.442697
37	P02655	-1.96166	-2.06908	-2.28708	-3.46574	-4.15888	-13.8155	-1.8563	-2.28708	-2.77259	-2.07944	-3.24259	-2.17101	-1.71654	-1.96166	-2.77259	-13.8155	-3.75342	-4.15888	-3.46574	-3.46574	-13.8155	-13.8155	-13.8155	-13.8155	-13.8155	0.72	-3.636	-7.59704	3.96105	2.0894	1.06309	0.03806	FALSE	1.41953
38	P02656	-1.86509	-2.58022	-2.64921	-3.34236	-3.20883	-3.20883	-2.34383	-1.92097	-2.06939	-1.96804	-1.88707	-2.3979	-2.24374	-2.51568	-2.80336	-2.98568	-3.05467	-2.58022	-3.20883	-2.72332	-3.20883	-2.80336	-2.89037	-3.09104	-3.09104	1	-2.45853	-2.82843	0.369902	1.15046	0.202206	0.05103	FALSE	1.29217
39	P02671	-13.8155	-5.80212	-13.8155	-3.78792	-3.94279	-4.17864	-5.80212	-13.8155	-13.8155	-13.8155	-13.8155	-3.27212	-4.75584	-4.72436	-4.57892	-4.32733	-3.36376	-2.9572	-4.20628	-3.78115	-3.96909	-4.55163	-4.62908	-4.31926	-4.78104	0.76	-9.67333	-4.15836	5.51497	0.429879	-1.218	0.00023	TRUE	3.63827
40	P02675	-13.8155	-13.8155	-13.8155	-3.26413	-3.69233	-3.41517	-13.8155	-13.8155	-13.8155	-13.8155	-13.8155	-2.26327	-4.04005	-4.21907	-4.04336	-4.07721	-3.16438	-2.39355	-3.28217	-3.6043	-3.65564	-4.21516	-4.29517	-3.75416	-3.87159	0.68	-10.9905	-3.63422	7.3563	0.330669	-1.59654	7e-05	TRUE	4.1549
41	P02679	-13.8155	-13.8155	-13.8155	-4.30591	-4.30595	-4.26012	-13.8155	-13.8155	-13.8155	-13.8155	-13.8155	-2.80669	-3.98794	-4.0135	-3.90083	-3.66917	-2.93489	-2.71536	-4.41252	-4.35094	-4.54674	-3.8886	-4.02382	-3.58345	-3.69524	0.68	-11.2178	-3.75212	7.4657	0.334479	-1.58001	1e-05	TRUE	5
42	P02743	-4.25419	-3.05022	-13.8155	-13.8155	-4.56435	-13.8155	-3.43588	-3.70415	-3.74337	-4.47734	-13.8155	-3.1121	-3.78419	-3.91772	-3.78419	-3.91772	-13.8155	-2.75012	-13.8155	-13.8155	-4.32319	-3.22457	-13.8155	-3.46574	-3.22457	0.68	-7.49923	-6.4833	1.01593	0.864528	-0.210015	0.47783	FALSE	0.320727
43	P02748	-4.61478	-3.83487	-4.29821	-4.87717	-5.05355	-5.11987	-5.0168	-4.55781	-4.2685	-4.15343	-4.42673	-3.82666	-4.39935	-4.44312	-3.88022	-4.14704	-5.49717	-3.38885	-5.06972	-5.11987	-4.92807	-4.04383	-4.27585	-4.42959	-4.07444	1	-4.56561	-4.39456	0.171056	0.962534	-0.0550909	0.41687	FALSE	0.379999
44	P02750	-3.5045	-3.46426	-4.33618	-4.82523	-4.90527	-4.75112	-3.55597	-3.03723	-3.29584	-3.36483	-3.90894	-3.00566	-2.78444	-2.99874	-2.56656	-2.64351	-13.8155	-2.87494	-4.55697	-5.19296	-4.75112	-2.65637	-2.63303	-2.42027	-2.71336	0.96	-3.90449	-3.97239	0.0678985	1.01739	0.0248726	0.98833	FALSE	0.00509802
45	P02751	-3.93351	-4.65463	-4.34343	-6.9604	-5.09701	-7.39326	-4.12431	-4.64808	-4.48664	-4.28266	-4.84601	-13.8155	-4.13523	-4.14008	-3.53486	-3.33861	-4.58095	-13.8155	-6.07151	-5.87084	-5.1189	-4.56112	-3.99977	-4.08729	-3.79805	0.92	-4.97908	-5.7763	0.797217	1.16011	0.214266	0.48728	FALSE	0.312221
46	P02753	-2.76233	-2.26597	-2.45736	-3.71845	-3.73618	-3.50838	-2.82964	-2.20396	-3.28381	-1.71195	-3.12937	-2.11892	-3.17791	-3.253	-2.88139	-1.53477	-13.8155	-2.12426	-3.4326	-3.38393	-3.77518	-3.19367	-3.10767	-2.69044	-3.38393	0.96	-2.8734	-3.70523	0.831829	1.28949	0.366804	0.55832	FALSE	0.253117
47	P02760	-3.65426	-3.1984	-3.81864	-3.80905	-3.79013	-4.29784	-3.49118	-3.86011	-4.02092	-3.69418	-3.57404	-1.96073	-3.08692	-3.0493	-3.1411	-3.23127	-4.06309	-1.99251	-3.90938	-3.71445	-4.09752	-3.11743	-2.99725	-3.06895	-3.28367	1	-3.74625	-3.19383	0.552424	0.852539	-0.230162	0.01269	FALSE	1.89654
48	P02763	-3.60884	-2.29843	-3.15058	-4.06357	-3.92249	-3.67852	-2.78855	-2.98023	-3.08274	-3.23841	-2.87795	-13.8155	-2.36712	-2.62417	-2.29222	-2.34297	-2.73177	-4.56435	-3.7142	-3.94916	-3.70993	-1.70072	-2.67382	-1.91428	-1.02883	0.96	-3.24457	-3.53065	0.286074	1.08817	0.121904	0.9531	FALSE	0.0208615
49	P02765	-1.79691	-1.26014	-2.18632	-2.06733	-2.38741	-2.42376	-1.76431	-2.24343	-1.71037	-2.47223	-1.95944	-1.43302	-1.00465	-1.67023	-0.873446	-0.631229	-3.2636	-1.42425	-2.32538	-1.78818	-1.81119	-1.53205	-1.57122	-1.35313	-1.56724	1	-2.0247	-1.5892	0.435495	0.784908	-0.349404	0.05675	FALSE	1.24603
50	P02766	-4.29729	-3.48636	-13.8155	-4.25646	-4.1648	-3.7255	-4.99043	-13.8155	-13.8155	-13.8155	-13.8155	-3.89182	-4.07414	-4.58497	-4.29729	-4.29729	-2.46604	-13.8155	-3.88628	-4.3843	-4.0096	-4.58497	-4.29729	-13.8155	-4.99043	0.72	-8.54531	-5.52824	3.01706	0.646933	-0.628311	0.12801	FALSE	0.892756
51	P02768	-1.93289	-1.92613	-2.06846	-2.63798	-2.01551	-1.84182	-2.28306	-1.66644	-1.89107	-1.87564	-2.13782	-2.71797	-2.29968	-2.38002	-2.27606	-2.15295	-0.760334	-2.99515	-1.98952	-1.86208	-1.61441	-2.04725	-2.35822	-2.77997	-2.60101	1	-2.02517	-2.20247	0.177307	1.08755	0.121084	0.35373	FALSE	0.451328
52	P02774	-3.32028	-2.8425	-3.02912	-3.39534	-3.71222	-3.96381	-13.8155	-2.81827	-3.77256	-13.8155	-3.43387	-1.99515	-13.8155	-13.8155	-3.64667	-3.33382	-3.74735	-2.04961	-4.82376	-3.61465	-3.58364	-3.4483	-2.65547	-2.32034	-4.02644	0.84	-5.26536	-4.77687	0.488492	0.907225	-0.140467	0.75699	FALSE	0.12091
53	P02787	-4.41698	-4.17957	-4.44116	-5.45972	-4.98267	-5.45972	-4.92126	-3.86116	-4.54982	-4.14545	-3.95679	-3.86368	-4.41844	-4.20788	-4.03675	-3.74186	-2.94565	-3.89216	-5.30883	-5.68765	-5.16411	-4.22669	-4.20021	-4.5912	-4.50464	1	-4.57948	-4.34213	0.237357	0.94817	-0.076783	0.3675	FALSE	0.434743
54	P02790	-2.74964	-1.92843	-2.87036	-3.3066	-2.94514	-3.30345	-2.9068	-2.67353	-3.16479	-2.79888	-2.55765	-1.69703	-2.11551	-2.39219	-2.18761	-1.75249	-3.50896	-1.49062	-2.96508	-3.70364	-3.07155	-2.06139	-2.25796	-2.1942	-2.33904	1	-2.83684	-2.40981	0.427037	0.849468	-0.235369	0.07252	FALSE	1.13954
55	P04003	-5.5033	-4.81015	-13.8155	-13.8155	-13.8155	-13.8155	-4.7814	-13.8155	-13.8155	-13.8155	-13.8155	-3.91455	-13.8155	-13.8155	-13.8155	-13.8155	-5.5033	-3.86084	-13.8155	-13.8155	-13.8155	-13.8155	-13.8155	-13.8155	-13.8155	0.24	-11.4199	-11.8035	0.383619	1.03359	0.047667	0.96662	FALSE	0.0147442
56	P04004	-3.71412	-3.09246	-3.67754	-3.27775	-3.37139	-3.42149	-3.51328	-3.69448	-3.84942	-4.09957	-3.27649	-2.35238	-3.06027	-3.08885	-3.13526	-2.9912	-4.0661	-2.3426	-3.07464	-3.47798	-3.52139	-2.80711	-2.9068	-3.25548	-3.04498	1	-3.54436	-3.08036	0.464003	0.869087	-0.202428	0.00636	FALSE	2.19654
57	P04114	-5.35971	-5.66263	-5.54821	-13.8155	-8.32191	-13.8155	-5.57658	-5.55022	-5.7078	-5.60359	-5.69084	-4.45602	-5.89634	-5.71489	-5.00771	-4.87463	-5.69868	-4.77971	-8.32191	-13.8155	-8.32191	-6.00844	-5.59405	-6.12724	-5.95948	0.88	-7.33205	-6.46975	0.862295	0.882394	-0.180506	0.44849	FALSE	0.348247
58	P04180	-4.70275	-4.33985	-13.8155	-5.07744	-13.8155	-5.27811	-5.27811	-4.43082	-4.76729	-3.28568	-4.58497	-13.8155	-4.70275	-4.31834	-4.42134	-4.25646	-13.8155	-13.8155	-5.27811	-5.27811	-5.68358	-4.70275	-4.5309	-4.70275	-4.70275	0.8	-6.30691	-6.71603	0.409114	1.06487	0.090674	0.72928	FALSE	0.137106
59	P04196	-4.79579	-4.39033	-4.50811	-4.46729	-4.27832	-5.8944	-3.51178	-4.5638	-4.52916	-4.42807	-4.22043	-2.7374	-13.8155	-13.8155	-5.20126	-5.8944	-4.01749	-2.32477	-5.28827	-5.20126	-4.69043	-5.48894	-13.8155	-13.8155	-5.8944	0.84	-4.50795	-7.28576	2.77781	1.6162	0.692608	0.05269	FALSE	1.27827
60	P04217	-2.68044	-2.41724	-2.29144	-3.43214	-3.19906	-3.19021	-2.4465	-2.77456	-2.41396	-2.03619	-2.24119	-1.12026	-1.59066	-1.84601	-1.54262	-1.42119	-2.69558	-1.41056	-2.98032	-3.18886	-3.39762	-1.5955	-1.87365	-1.83012	-1.48149	1	-2.64754	-1.99817	0.649364	0.754729	-0.405969	0.01933	FALSE	1.71377
61	P04264	-13.8155	-13.8155	-4.00026	-4.54335	-3.87274	-4.51134	-5.40717	-13.8155	-13.8155	-13.8155	-13.8155	-13.8155	-5.11949	-4.35402	-13.8155	-4.13788	-13.8155	-13.8155	-4.03161	-4.50059	-4.00993	-3.97906	-3.38499	-4.44527	-4.11669	0.6	-9.56618	-6.95297	2.61321	0.726829	-0.460313	0.12539	FALSE	0.901737
62	P04275	-13.8155	-13.8155	-13.8155	-13.8155	-13.8155	-13.8155	-5.8194	-13.8155	-5.61176	-13.8155	-13.8155	-13.8155	-13.8155	-13.8155	-6.23786	-13.8155	-13.8155	-13.8155	-13.8155	-13.8155	-13.8155	-13.8155	-13.8155	-7.28573	-13.8155	0.16	-12.3428	-12.8078	0.465042	1.03768	0.0533577	0.67197	FALSE	0.17265
63	P04278	-13.8155	-13.8155	-5.1985	-3.87011	-4.54791	-4.42531	-5.89164	-4.79303	-4.09988	-4.21767	-4.50535	-4.29901	-3.94573	-3.8122	-4.09988	-13.8155	-13.8155	-13.8155	-4.34029	-4.12236	-4.36922	-4.01984	-3.65093	-4.50535	-4.09988	0.8	-6.28913	-6.19366	0.095469	0.98482	-0.022068	0.9497	FALSE	0.0224136
64	P04406	-13.8155	-13.8155	-13.8155	-13.8155	-5.28827	-13.8155	-13.8155	-13.8155	-13.8155	-13.8155	-13.8155	-13.8155	-13.8155	-13.8155	-13.8155	-13.8155	-13.8155	-13.8155	-13.8155	-13.8155	-5.69373	-13.8155	-13.8155	-13.8155	-13.8155	0.08	-13.0403	-13.2354	0.195077	1.01496	0.0214222	0.74183	FALSE	0.129696
65	P05090	-3.22863	-3.70731	-4.29046	-13.8155	-13.8155	-13.8155	-3.48324	-3.42546	-4.98361	-4.21042	-4.06732	-2.75001	-3.22002	-3.13778	-3.63987	-3.27886	-13.8155	-2.40592	-13.8155	-13.8155	-13.8155	-3.59731	-3.27886	-3.63987	-4.06732	0.72	-6.62209	-6.30556	0.316527	0.952201	-0.0706614	0.73011	FALSE	0.136612
66	P05155	-3.98792	-4.42708	-4.31458	-13.8155	-13.8155	-13.8155	-4.45792	-4.12696	-3.84066	-3.8648	-3.90492	-2.74961	-4.55054	-4.64796	-4.19218	-4.12696	-4.26762	-2.99862	-5.63657	-13.8155	-13.8155	-3.9341	-4.16928	-4.04225	-4.11558	0.8	-6.76103	-5.50445	1.25658	0.814143	-0.296645	0.48546	FALSE	0.313847
67	P05156	-3.99647	-4.9682	-4.63104	-5.60044	-6.20658	-5.80111	-4.73258	-3.93789	-4.64144	-4.82028	-4.82028	-4.11775	-4.66613	-4.81198	-4.34102	-5.01772	-13.8155	-3.90375	-5.60044	-5.60044	-5.60044	-4.48935	-4.82028	-4.22426	-4.44353	0.96	-4.9233	-5.38947	0.466171	1.09469	0.130518	0.82552	FALSE	0.0832724
68	P05160	-4.81867	-4.92403	-5.51181	-5.32949	-5.51181	-5.73496	-5.82197	-4.92403	-5.32949	-4.92403	-5.32949	-4.92033	-5.00099	-5.04181	-4.83161	-5.15647	-13.8155	-5.19944	-5.04181	-5.17534	-4.92403	-5.32949	-5.82197	-4.97337	-5.06286	0.96	-5.28725	-5.73536	0.448107	1.08475	0.117366	0.95236	FALSE	0.0211989
69	P05452	-13.8155	-13.8155	-13.8155	-13.8155	-4.9028	-13.8155	-13.8155	-13.8155	-13.8155	-13.8155	-13.8155	-3.73273	-13.8155	-13.8155	-4.61512	-13.8155	-13.8155	-3.54468	-13.8155	-5.30827	-13.8155	-13.8155	-13.8155	-13.8155	-13.8155	0.2	-13.0053	-11.0969	1.90841	0.853258	-0.228945	0.21564	FALSE	0.666271
70	P05543	-13.8155	-4.85826	-3.969	-13.8155	-13.8155	-13.8155	-4.0698	-3.78212	-3.82864	-4.13232	-5.16842	-3.37363	-5.36909	-4.85826	-4.89216	-4.7331	-13.8155	-3.67653	-13.8155	-13.8155	-13.8155	-4.40506	-4.56063	-4.57058	-4.20941	0.68	-7.73369	-7.13646	0.597227	0.922776	-0.115948	0.88401	FALSE	0.0535428
71	P05546	-4.14145	-3.53853	-4.64874	-4.62644	-4.39585	-4.77823	-3.88903	-4.39645	-3.8055	-4.16738	-4.65048	-3.23094	-4.16667	-4.344	-4.15002	-3.78542	-13.8155	-3.27345	-4.39585	-4.5857	-4.65454	-4.00601	-3.86841	-3.56388	-3.91175	0.96	-4.27619	-4.69658	0.420392	1.09831	0.135285	0.96402	FALSE	0.015914
72	P06276	-4.37785	-4.91685	-13.8155	-13.8155	-13.8155	-13.8155	-13.8155	-5.76415	-6.16961	-13.8155	-5.76415	-13.8155	-4.78332	-5.071	-13.8155	-4.37785	-13.8155	-13.8155	-13.8155	-13.8155	-13.8155	-4.78332	-4.37785	-4.56017	-4.59407	0.48	-9.98961	-9.23258	0.757023	0.924219	-0.113694	0.68614	FALSE	0.163587
73	P06396	-4.71078	-5.30165	-13.8155	-4.12731	-4.60572	-4.51319	-4.65106	-5.70711	-4.91487	-13.8155	-13.8155	-2.50915	-3.34324	-3.32256	-3.14255	-3.09219	-5.48397	-3.18427	-4.32419	-4.3212	-4.40853	-3.20047	-3.22679	-3.19502	-4.18008	0.88	-7.27075	-3.63816	3.63259	0.500383	-0.998896	2e-05	TRUE	4.69897
74	P06681	-4.64919	-4.5314	-13.8155	-13.8155	-13.8155	-13.8155	-4.43034	-5.59365	-4.47851	-6.44095	-5.23697	-3.73239	-13.8155	-13.8155	-13.8155	-13.8155	-13.8155	-3.67815	-13.8155	-13.8155	-13.8155	-13.8155	-13.8155	-13.8155	-13.8155	0.36	-8.23846	-12.3712	4.13273	1.50164	0.586538	0.03382	FALSE	1.47083
75	P06727	-3.4721	-3.72914	-3.28838	-4.11046	-4.17923	-3.99939	-3.33903	-3.62346	-3.54013	-3.73709	-3.18528	-2.37277	-2.85804	-3.2564	-3.39922	-3.40848	-4.20364	-2.1689	-3.93974	-4.0467	-4.15246	-3.12777	-3.33524	-3.26027	-3.40217	1	-3.65488	-3.35227	0.30261	0.917204	-0.124686	0.15546	FALSE	0.808381
76	P07225	-5.59285	-13.8155	-13.8155	-13.8155	-13.8155	-13.8155	-4.78192	-4.74555	-13.8155	-5.59285	-13.8155	-4.4271	-13.8155	-13.8155	-5.88053	-5.36971	-13.8155	-4.25566	-13.8155	-13.8155	-13.8155	-13.8155	-13.8155	-5.88053	-13.8155	0.36	-10.6747	-10.7252	0.0505189	1.00473	0.00681156	0.93862	FALSE	0.0275102
77	P07357	-13.8155	-13.8155	-13.8155	-5.83286	-5.83286	-5.54518	-13.8155	-13.8155	-13.8155	-13.8155	-13.8155	-3.65502	-5.83286	-6.23832	-5.54518	-4.75294	-13.8155	-3.97293	-5.32203	-5.83286	-6.23832	-5.54518	-5.32203	-13.8155	-13.8155	0.56	-11.6123	-7.12173	4.49054	0.613293	-0.705351	0.00776	FALSE	2.11014
78	P07358	-13.8155	-13.8155	-13.8155	-5.5237	-5.21621	-5.30859	-13.8155	-13.8155	-13.8155	-13.8155	-13.8155	-4.30093	-13.8155	-13.8155	-5.10499	-5.15906	-13.8155	-4.10674	-5.8522	-5.5237	-5.10499	-13.8155	-13.8155	-13.8155	-13.8155	0.4	-11.5066	-9.41866	2.08794	0.818544	-0.288868	0.26605	FALSE	0.575037
79	P07737	-13.8155	-13.8155	-13.8155	-3.06984	-3.06984	-3.55535	-13.8155	-13.8155	-13.8155	-13.8155	-13.8155	-13.8155	-13.8155	-13.8155	-3.55535	-3.3322	-13.8155	-4.2485	-3.3322	-3.43757	-3.06984	-13.8155	-13.8155	-13.8155	-13.8155	0.36	-10.929	-9.39284	1.53617	0.859441	-0.21853	0.64796	FALSE	0.188452
80	P08185	-4.31067	-3.86938	-4.69745	-5.79606	-5.79606	-5.50838	-3.84303	-3.87425	-4.22052	-4.54329	-3.39816	-3.40207	-3.81047	-3.92426	-3.44627	-3.6232	-5.10291	-3.23221	-5.10291	-13.8155	-13.8155	-3.70832	-3.51028	-3.75918	-4.40976	0.92	-4.53248	-5.33306	0.800584	1.17663	0.234664	0.48932	FALSE	0.310407
81	P08519	-8.95843	-9.72142	-13.8155	-13.8155	-13.8155	-13.8155	-13.8155	-13.8155	-13.8155	-7.16317	-13.8155	-13.8155	-9.19065	-8.92449	-6.99285	-9.61418	-13.8155	-13.8155	-13.8155	-13.8155	-13.8155	-9.3083	-13.8155	-13.8155	-8.91315	0.36	-12.397	-11.6763	0.720745	0.941861	-0.0864134	0.50992	FALSE	0.292498
82	P08571	-4.28741	-4.08674	-13.8155	-13.8155	-5.56834	-13.8155	-4.16143	-5.56834	-4.10201	-4.31558	-3.27413	-13.8155	-13.8155	-4.8752	-4.04592	-4.22461	-13.8155	-13.8155	-5.56834	-5.16288	-13.8155	-4.46973	-13.8155	-4.46973	-4.06427	0.64	-6.98277	-8.55527	1.57249	1.2252	0.293013	0.39109	FALSE	0.407723
83	P08697	-3.68965	-3.28857	-3.19263	-3.23576	-3.55038	-3.44523	-3.45143	-3.09227	-3.89248	-3.13177	-3.61959	-1.56915	-3.07333	-2.98498	-2.88929	-2.815	-4.33491	-2.17656	-3.54888	-3.04749	-3.22658	-2.68966	-2.81764	-2.52046	-2.82619	1	-3.41725	-2.89429	0.522958	0.846965	-0.239625	0.01353	FALSE	1.8687
84	P08779	-13.8155	-13.8155	-13.8155	-13.8155	-5.13377	-13.8155	-13.8155	-13.8155	-13.8155	-13.8155	-13.8155	-13.8155	-13.8155	-13.8155	-13.8155	-13.8155	-13.8155	-13.8155	-13.8155	-13.8155	-5.79301	-13.8155	-4.02329	-13.8155	-13.8155	0.12	-13.0263	-12.543	0.483231	0.962903	-0.0545371	0.85629	FALSE	0.0673791
85	P09172	-13.8155	-13.8155	-13.8155	-13.8155	-13.8155	-13.8155	-13.8155	-13.8155	-13.8155	-5.47646	-13.8155	-13.8155	-13.8155	-13.8155	-13.8155	-13.8155	-13.8155	-13.8155	-13.8155	-13.8155	-13.8155	-13.8155	-13.8155	-13.8155	-5.071	0.08	-13.0574	-13.1909	0.133487	1.01022	0.0146739	1	FALSE	0
86	P09871	-5.35422	-4.79461	-13.8155	-5.64191	-5.64191	-5.35422	-3.86884	-4.29817	-13.8155	-5.35422	-5.35422	-3.22406	-5.16498	-5.16498	-4.46154	-5.13108	-13.8155	-3.06822	-13.8155	-6.04737	-13.8155	-4.18847	-5.35422	-4.69191	-5.02372	0.8	-6.66303	-6.64051	0.0225247	0.996619	-0.00488536	0.9852	FALSE	0.0064756
87	P0C0L4	-4.25388	-4.2401	-4.62706	-5.88057	-5.35346	-4.98403	-4.92515	-3.87404	-4.80186	-4.22076	-4.18956	-3.65833	-4.87188	-4.79404	-4.12552	-4.27845	-4.51363	-3.75553	-4.85275	-5.3288	-4.90628	-4.58928	-4.95386	-4.59754	-3.79773	1	-4.66823	-4.50169	0.166539	0.964325	-0.0524086	0.459	FALSE	0.338187
88	P0C0L5	-5.13599	-4.67334	-5.20318	-5.68062	-5.52837	-5.44796	-5.56226	-5.25766	-5.31869	-4.9899	-5.62759	-4.1518	-5.02965	-5.10376	-4.70994	-4.80254	-13.8155	-4.00151	-5.45467	-6.07701	-5.7571	-4.69359	-5.32945	-4.60188	-4.69779	0.96	-5.31141	-5.58759	0.276171	1.052	0.0731288	0.97456	FALSE	0.0111914
89	P0CG04	-13.8155	-13.8155	-13.8155	-13.8155	-13.8155	-13.8155	-3.48478	-13.8155	-13.8155	-13.8155	-13.8155	-3.1971	-3.15936	-3.56483	-3.97029	-13.8155	-0.959671	-3.97029	-3.56483	-13.8155	-13.8155	-3.41068	-13.8155	-13.8155	-3.15936	0.4	-12.8764	-7.00243	5.87393	0.543821	-0.878797	0.00776	FALSE	2.11014
90	P0DJI8	-4.39856	-4.03083	-13.8155	-13.8155	-13.8155	-13.8155	-13.8155	-2.93222	-13.8155	-13.8155	-13.8155	-13.8155	-13.8155	-3.82319	-3.14579	-3.26358	-13.8155	-13.8155	-13.8155	-13.8155	-13.8155	-2.72458	-13.8155	-3.41773	-2.54574	0.36	-11.0805	-9.24605	1.83447	0.834442	-0.261116	0.30657	FALSE	0.51347
91	P10643	-4.97877	-4.56351	-5.15762	-5.01941	-5.69661	-6.08438	-3.93375	-5.08918	-4.50269	-5.80994	-6.13845	-3.55035	-4.54125	-4.36188	-4.69203	-4.47324	-13.8155	-3.70147	-5.50246	-5.80994	-5.35505	-4.07595	-4.6181	-4.72019	-4.84466	0.96	-5.17948	-5.29015	0.110664	1.02137	0.0304997	0.98215	FALSE	0.00782218
92	P10909	-2.73518	-2.47707	-2.85147	-2.83146	-3.0108	-3.07785	-2.56369	-2.74759	-2.70599	-2.82165	-3.1482	-1.62052	-2.36079	-2.31227	-2.42919	-2.45505	-4.28496	-1.58152	-3.05046	-2.71913	-3.05365	-2.40042	-2.52081	-2.452	-2.61924	1	-2.81554	-2.56143	0.25411	0.909747	-0.136462	0.23631	FALSE	0.626518
93	P11597	-13.8155	-13.8155	-13.8155	-5.88053	-13.8155	-5.88053	-13.8155	-13.8155	-13.8155	-13.8155	-13.8155	-13.8155	-13.8155	-13.8155	-13.8155	-13.8155	-13.8155	-13.8155	-5.88053	-5.88053	-13.8155	-13.8155	-13.8155	-13.8155	-13.8155	0.16	-12.3728	-12.6819	0.309155	1.02499	0.0356052	1	FALSE	0
94	P13645	-13.8155	-13.8155	-13.8155	-4.66654	-4.15775	-4.93203	-13.8155	-13.8155	-13.8155	-13.8155	-13.8155	-13.8155	-13.8155	-13.8155	-13.8155	-6.04025	-13.8155	-13.8155	-4.63441	-4.95845	-4.23682	-4.71185	-4.90273	-4.77801	-13.8155	0.4	-11.2982	-9.35508	1.94314	0.828014	-0.272274	0.37995	FALSE	0.420274
95	P13671	-4.87396	-4.57736	-5.76205	-5.69751	-5.44968	-5.15592	-4.80209	-4.80636	-5.3131	-4.64146	-5.4161	-4.16911	-13.8155	-13.8155	-13.8155	-13.8155	-6.67834	-4.40596	-5.44968	-5.48948	-5.44968	-13.8155	-13.8155	-6.67834	-5.63689	0.76	-5.13596	-9.06075	3.92479	1.76418	0.818996	0.00491	FALSE	2.30892
96	P15169	-4.28525	-4.28525	-4.39445	-5.45532	-5.12682	-5.45532	-5.01349	-4.39445	-5.16764	-4.25135	-4.25135	-3.78343	-4.60802	-5.16764	-4.39445	-4.70811	-13.8155	-3.97625	-5.12682	-5.86079	-5.45532	-4.21856	-4.60802	-4.87996	-4.9445	0.96	-4.73461	-5.39624	0.661633	1.13974	0.18871	0.60919	FALSE	0.215247
97	P18206	-13.8155	-13.8155	-13.8155	-13.8155	-6.24144	-13.8155	-13.8155	-13.8155	-13.8155	-13.8155	-13.8155	-5.64481	-6.05912	-6.05912	-5.33273	-5.36265	-13.8155	-5.74675	-13.8155	-13.8155	-6.56995	-5.78655	-6.20222	-6.05912	-6.02633	0.48	-13.127	-7.59256	5.5344	0.578395	-0.789874	0.00038	TRUE	3.42022
98	P19652	-3.73463	-2.86102	-2.86627	-4.54025	-4.47571	-4.47571	-3.15039	-3.03421	-2.98965	-3.58657	-2.85553	-4.6944	-3.16593	-2.52853	-2.04744	-2.21866	-4.40672	-3.49043	-4.29637	-4.25257	-4.58904	-1.16234	-2.72918	-1.98302	-1.97055	1	-3.50636	-3.10966	0.396703	0.886862	-0.173219	0.32994	FALSE	0.481565
99	P19823	-3.53204	-3.90112	-4.18455	-5.135	-4.40299	-5.40253	-3.4343	-3.92669	-4.23544	-3.62444	-4.17002	-2.84188	-3.25669	-3.07174	-3.29188	-3.1665	-4.92589	-2.74685	-5.07844	-5.24828	-5.39183	-2.9807	-3.3794	-3.0798	-3.73556	1	-4.17719	-3.72825	0.448948	0.892524	-0.164037	0.19606	FALSE	0.707611
100	P19827	-3.68112	-3.22517	-3.38698	-3.93904	-3.82142	-4.07821	-3.49422	-3.50445	-3.72031	-3.30931	-3.94093	-2.46349	-2.99425	-3.01336	-2.83516	-2.19277	-4.53441	-2.59347	-3.95208	-3.75477	-3.76829	-2.93844	-2.96576	-3.14108	-3.413	1	-3.64556	-3.18288	0.462681	0.873084	-0.195808	0.03533	FALSE	1.45186
101	P22352	-3.59457	-3.69993	-13.8155	-4.28772	-4.28772	-4.79854	-3.49926	-3.28219	-3.73767	-3.28219	-13.8155	-3.02547	-3.62847	-3.38485	-3.66356	-3.66356	-13.8155	-2.91823	-4.28772	-4.79854	-4.28772	-3.77689	-3.44042	-4.10539	-3.53003	0.88	-5.64553	-4.45188	1.19365	0.788568	-0.342693	0.34147	FALSE	0.466647
102	P22792	-4.23474	-3.95447	-3.78151	-13.8155	-13.8155	-13.8155	-3.69246	-4.57227	-4.02446	-3.42837	-4.12428	-3.23276	-4.7689	-4.12982	-3.56944	-3.7133	-5.22843	-3.38354	-13.8155	-13.8155	-13.8155	-3.94058	-3.93664	-3.75008	-4.18111	0.76	-6.65992	-6.09151	0.568407	0.914653	-0.128704	0.8323	FALSE	0.0797201
103	P23142	-13.8155	-13.8155	-13.8155	-6.38351	-7.07665	-6.38351	-4.99721	-13.8155	-5.28489	-13.8155	-13.8155	-4.96331	-5.07292	-5.06844	-5.02282	-5.428	-13.8155	-13.8155	-6.09582	-6.09582	-6.38351	-4.75754	-4.95639	-4.99721	-5.30737	0.68	-10.2744	-6.55573	3.71871	0.638062	-0.648232	0.01169	FALSE	1.93219
104	P23528	-13.8155	-13.8155	-13.8155	-4.41884	-3.21487	-13.8155	-13.8155	-13.8155	-13.8155	-13.8155	-13.8155	-13.8155	-13.8155	-13.8155	-13.8155	-13.8155	-13.8155	-13.8155	-5.11199	-3.72569	-3.50255	-13.8155	-13.8155	-13.8155	-13.8155	0.2	-11.9976	-11.7365	0.261084	0.978239	-0.0317417	0.8874	FALSE	0.0518806
105	P25311	-3.50177	-2.81512	-3.0375	-4.74827	-4.78749	-4.82831	-2.96852	-3.17707	-2.85821	-3.29992	-3.54214	-2.32693	-2.91052	-3.1432	-2.8673	-3.01264	-4.54063	-2.19898	-5.116	-4.91533	-5.52146	-2.86145	-3.12064	-3.02766	-2.97808	1	-3.59676	-3.4672	0.129556	0.96398	-0.0529254	0.73461	FALSE	0.133943
106	P27169	-4.44944	-3.283	-3.92814	-3.82113	-4.08534	-3.98604	-4.13578	-3.48186	-3.81036	-3.66818	-3.58722	-2.98403	-2.87973	-3.05528	-3.01489	-2.69431	-3.89737	-2.82212	-3.87638	-3.6706	-3.92502	-3.54373	-3.60969	-3.79931	-3.75893	1	-3.83968	-3.3951	0.444582	0.884214	-0.177533	0.01255	FALSE	1.90136
107	P29622	-4.5486	-13.8155	-13.8155	-13.8155	-13.8155	-13.8155	-13.8155	-13.8155	-13.8155	-5.24175	-13.8155	-4.50778	-13.8155	-13.8155	-13.8155	-13.8155	-13.8155	-4.68213	-13.8155	-13.8155	-13.8155	-13.8155	-13.8155	-13.8155	-13.8155	0.16	-12.1936	-12.4983	0.304657	1.02498	0.0356027	0.93543	FALSE	0.0289887
108	P35527	-13.8155	-13.8155	-13.8155	-4.98973	-4.45548	-5.17205	-6.05444	-13.8155	-13.8155	-13.8155	-13.8155	-13.8155	-13.8155	-5.36129	-13.8155	-5.64897	-13.8155	-13.8155	-4.86268	-5.01889	-4.5333	-4.54298	-3.70476	-13.8155	-4.7107	0.48	-10.6709	-8.66262	2.00832	0.811796	-0.300811	0.27129	FALSE	0.566566
109	P35542	-4.17439	-2.689	-4.17439	-13.8155	-13.8155	-13.8155	-3.07577	-4.17439	-4.86753	-3.76892	-13.8155	-13.8155	-3.2581	-3.48124	-3.76892	-3.48124	-13.8155	-13.8155	-4.86753	-13.8155	-13.8155	-3.22531	-3.19356	-3.07577	-3.76892	0.64	-7.47149	-7.22844	0.243055	0.967469	-0.0477127	0.76234	FALSE	0.117851
110	P35858	-4.03857	-4.1572	-4.28317	-13.8155	-13.8155	-13.8155	-4.1015	-4.26822	-4.57892	-4.84128	-4.65023	-3.80129	-13.8155	-13.8155	-13.8155	-13.8155	-13.8155	-3.68769	-13.8155	-13.8155	-13.8155	-13.8155	-13.8155	-13.8155	-13.8155	0.4	-6.94233	-12.3768	5.43446	1.7828	0.834146	0.00511	FALSE	2.29158
111	P35908	-13.8155	-13.8155	-13.8155	-5.62973	-5.12248	-5.62125	-13.8155	-13.8155	-13.8155	-13.8155	-13.8155	-13.8155	-13.8155	-5.87774	-13.8155	-13.8155	-13.8155	-13.8155	-5.30353	-5.69541	-5.03617	-4.81303	-5.34124	-13.8155	-13.8155	0.36	-11.5361	-10.1851	1.35105	0.882885	-0.179702	0.46822	FALSE	0.32955
112	P37802	-13.8155	-13.8155	-13.8155	-13.8155	-4.08933	-13.8155	-13.8155	-13.8155	-13.8155	-13.8155	-13.8155	-13.8155	-13.8155	-13.8155	-13.8155	-13.8155	-13.8155	-13.8155	-13.8155	-13.8155	-4.25185	-13.8155	-13.8155	-13.8155	-13.8155	0.08	-12.9313	-13.1324	0.20108	1.01555	0.022261	0.74269	FALSE	0.129192
113	P43251	-5.96101	-5.26786	-5.96101	-13.8155	-13.8155	-13.8155	-4.45693	-4.86239	-4.45693	-5.96101	-5.55554	-4.45693	-4.14185	-4.35157	-4.16925	-4.25626	-13.8155	-4.45693	-13.8155	-13.8155	-13.8155	-4.28703	-4.11518	-4.03919	-4.25626	0.72	-7.62993	-6.98518	0.64475	0.915497	-0.127373	0.66011	FALSE	0.180384
114	P43652	-4.18203	-3.95789	-4.2934	-5.41699	-5.29183	-5.45089	-4.33766	-4.49847	-3.90809	-3.92934	-4.74065	-2.9891	-3.36677	-3.94344	-3.47201	-3.381	-6.33328	-2.94125	-5.64013	-5.92781	-5.05699	-3.77746	-3.82212	-3.82877	-3.60932	1	-4.54611	-4.14925	0.396866	0.912702	-0.131784	0.29622	FALSE	0.528386
115	P49908	-4.44433	-5.29163	-13.8155	-13.8155	-13.8155	-13.8155	-4.44433	-13.8155	-13.8155	-4.7808	-13.8155	-5.00395	-13.8155	-13.8155	-4.59848	-4.7808	-13.8155	-4.44433	-13.8155	-13.8155	-13.8155	-13.8155	-13.8155	-13.8155	-13.8155	0.32	-10.5154	-11.213	0.697623	1.06634	0.0926714	0.81887	FALSE	0.086785
116	P51884	-3.28004	-2.97154	-3.84579	-4.94876	-4.94876	-5.64191	-3.39095	-3.78959	-3.5592	-3.82895	-4.07677	-2.90363	-2.84584	-2.80685	-3.38682	-2.94455	-13.8155	-3.59698	-5.64191	-13.8155	-5.64191	-3.37396	-3.3201	-3.45212	-3.55181	0.92	-4.02566	-5.07839	1.05273	1.26151	0.335147	0.44483	FALSE	0.351806
117	P55056	-13.8155	-13.8155	-13.8155	-13.8155	-13.8155	-13.8155	-13.8155	-13.8155	-13.8155	-13.8155	-3.92646	-13.8155	-2.89037	-3.02852	-13.8155	-13.8155	-13.8155	-13.8155	-13.8155	-13.8155	-13.8155	-13.8155	-13.8155	-13.8155	-13.8155	0.12	-12.9165	-12.2646	0.651862	0.949533	-0.0747105	0.70786	FALSE	0.150053
118	P60709	-13.8155	-13.8155	-13.8155	-4.23407	-3.87859	-4.265	-13.8155	-13.8155	-13.8155	-13.8155	-13.8155	-3.61618	-4.59559	-4.54171	-3.86689	-4.00146	-5.03962	-3.6632	-4.29186	-4.43983	-3.80603	-4.5315	-4.33785	-4.39665	-4.46781	0.68	-11.1729	-4.25687	6.91602	0.381	-1.39214	0.00012	TRUE	3.92082
119	P62736	-13.8155	-13.8155	-13.8155	-5.93225	-5.61379	-13.8155	-13.8155	-13.8155	-13.8155	-13.8155	-13.8155	-5.00177	-13.8155	-13.8155	-5.93225	-13.8155	-13.8155	-4.47696	-13.8155	-13.8155	-13.8155	-13.8155	-13.8155	-13.8155	-13.8155	0.2	-12.3532	-11.9558	0.397411	0.967829	-0.0471754	0.73709	FALSE	0.132479
120	P68871	-2.94844	-2.5852	-3.0391	-4.14313	-4.30445	-3.7255	-3.00354	-2.84006	-2.92629	-3.05375	-2.64429	-1.60295	-2.501	-2.90328	-2.56034	-2.42116	-3.32228	-1.78302	-3.62519	-3.6467	-3.6467	-2.71932	-2.16091	-3.16595	-2.90772	1	-3.20125	-2.78332	0.417926	0.869449	-0.201827	0.11194	FALSE	0.951015
121	P69905	-3.18654	-3.32986	-2.93649	-3.85721	-3.85721	-4.26268	-2.61723	-3.49334	-2.77918	-2.84764	-3.4407	-1.38629	-2.52368	-2.51784	-2.5325	-2.7312	-3.67953	-1.38268	-3.85721	-3.85721	-3.65654	-2.18936	-1.77976	-2.6253	-2.59027	1	-3.32801	-2.66496	0.663052	0.800766	-0.320547	0.03223	FALSE	1.49174
122	P80108	-4.91051	-6.02747	-4.8574	-13.8155	-13.8155	-13.8155	-4.75896	-5.73979	-4.74346	-4.72819	-4.80697	-13.8155	-4.9666	-5.33433	-5.08921	-5.51665	-13.8155	-5.69897	-13.8155	-13.8155	-13.8155	-5.33433	-5.73979	-5.73979	-13.8155	0.64	-7.4563	-9.02234	1.56604	1.21003	0.275041	0.26577	FALSE	0.575494
123	P81605	-13.8155	-13.8155	-13.8155	-13.8155	-4.2485	-13.8155	-13.8155	-13.8155	-13.8155	-13.8155	-13.8155	-13.8155	-13.8155	-13.8155	-13.8155	-13.8155	-13.8155	-13.8155	-4.2485	-13.8155	-13.8155	-13.8155	-13.8155	-13.8155	-13.8155	0.08	-12.9458	-13.1322	0.18637	1.0144	0.0206213	1	FALSE	0
124	Q04756	-13.8155	-13.8155	-4.86907	-13.8155	-13.8155	-13.8155	-13.8155	-5.15675	-13.8155	-13.8155	-13.8155	-3.97912	-13.8155	-13.8155	-5.66758	-13.8155	-13.8155	-4.15123	-13.8155	-13.8155	-13.8155	-13.8155	-13.8155	-13.8155	-13.8155	0.2	-12.215	-11.8406	0.374427	0.969347	-0.0449149	0.73674	FALSE	0.132686
125	Q06033	-4.96101	-4.99551	-4.58537	-5.79444	-6.21461	-5.57862	-4.82831	-4.99739	-5.46739	-4.44154	-4.09434	-3.92958	-4.29718	-4.56082	-4.30092	-4.20757	-13.8155	-4.13253	-6.01394	-5.77278	-5.84688	-4.81779	-4.7571	-4.5753	-4.85343	0.96	-5.08714	-5.42009	0.332955	1.06545	0.0914634	0.91357	FALSE	0.0392582
126	Q08380	-5.05212	-4.41959	-5.6881	-13.8155	-13.8155	-13.8155	-4.20758	-4.84081	-4.99496	-4.57114	-4.71145	-13.8155	-4.82194	-4.38882	-4.49418	-4.60442	-13.8155	-13.8155	-13.8155	-13.8155	-13.8155	-4.52149	-4.74118	-3.80304	-4.09394	0.64	-7.26657	-8.45443	1.18786	1.16347	0.218433	0.6664	FALSE	0.176265
127	Q14520	-13.8155	-13.8155	-13.8155	-4.76786	-5.86647	-5.86647	-13.8155	-13.8155	-13.8155	-13.8155	-13.8155	-3.91818	-13.8155	-13.8155	-13.8155	-13.8155	-13.8155	-4.32602	-5.86647	-5.86647	-5.86647	-13.8155	-13.8155	-13.8155	-13.8155	0.32	-11.5477	-10.7274	0.820344	0.92896	-0.106311	0.56665	FALSE	0.246685
128	Q14624	-4.42609	-4.24964	-4.27703	-5.34903	-4.25882	-4.33271	-3.99876	-4.30784	-4.23839	-4.35305	-4.17815	-3.67752	-4.27699	-4.2079	-3.88485	-3.87084	-4.94251	-3.68002	-4.32989	-5.34524	-4.39765	-4.79039	-4.57645	-4.5446	-4.40404	1	-4.36086	-4.35206	0.00880007	0.997982	-0.00291425	0.95943	FALSE	0.0179867
129	Q15848	-4.04305	-13.8155	-13.8155	-13.8155	-13.8155	-13.8155	-13.8155	-3.3499	-13.8155	-5.14166	-13.8155	-3.3499	-3.53223	-3.53223	-3.8889	-4.04305	-13.8155	-4.04305	-13.8155	-13.8155	-13.8155	-3.43692	-3.63759	-3.75537	-3.8889	0.52	-11.1872	-6.59787	4.58929	0.589772	-0.761771	0.01995	FALSE	1.70006
130	Q16610	-5.3043	-5.12198	-5.12198	-6.22059	-6.22059	-13.8155	-4.61115	-5.81513	-4.8343	-5.52744	-13.8155	-5.4474	-6.22059	-13.8155	-5.81513	-5.81513	-13.8155	-5.06791	-6.22059	-5.81513	-5.48662	-6.22059	-5.81513	-5.52744	-13.8155	0.8	-6.94622	-7.49273	0.546502	1.07868	0.109262	0.64315	FALSE	0.191688
131	Q562R1	-13.8155	-13.8155	-13.8155	-5.08229	-5.03577	-5.36997	-13.8155	-13.8155	-13.8155	-13.8155	-13.8155	-4.46325	-13.8155	-13.8155	-4.94876	-4.97408	-13.8155	-13.8155	-4.64404	-5.59312	-4.54329	-4.83098	-13.8155	-13.8155	-13.8155	0.4	-11.4556	-9.33615	2.1195	0.814982	-0.295159	0.26182	FALSE	0.581997
132	Q6EMK4	-5.99396	-13.8155	-5.07767	-13.8155	-13.8155	-13.8155	-13.8155	-4.28921	-5.5885	-13.8155	-13.8155	-13.8155	-5.99396	-5.5885	-13.8155	-5.99396	-13.8155	-13.8155	-13.8155	-13.8155	-13.8155	-13.8155	-5.99396	-13.8155	-13.8155	0.32	-10.6962	-11.5518	0.855646	1.08	0.111025	0.45085	FALSE	0.345968
133	Q96PD5	-4.08842	-4.39329	-5.18884	-13.8155	-6.286	-13.8155	-3.65508	-4.75762	-3.7464	-4.28099	-4.05419	-2.96798	-5.59285	-6.286	-4.72385	-4.98672	-6.286	-3.0261	-13.8155	-13.8155	-6.286	-13.8155	-13.8155	-13.8155	-6.286	0.72	-6.18926	-8.25136	2.0621	1.33317	0.414865	0.20767	FALSE	0.682626
134	Q9H299	-13.8155	-13.8155	-13.8155	-4.09434	-4.09434	-13.8155	-13.8155	-13.8155	-13.8155	-13.8155	-13.8155	-13.8155	-13.8155	-13.8155	-13.8155	-13.8155	-13.8155	-13.8155	-13.8155	-3.68888	-4.09434	-13.8155	-13.8155	-13.8155	-13.8155	0.16	-12.048	-12.3978	0.349785	1.02903	0.0412886	1	FALSE	0
135	Q9NZP8	-4.18358	-13.8155	-4.00125	-13.8155	-13.8155	-13.8155	-13.8155	-4.78141	-13.8155	-4.28894	-4.23487	-4.23487	-13.8155	-13.8155	-5.38755	-4.87672	-13.8155	-4.61436	-13.8155	-13.8155	-13.8155	-3.8471	-13.8155	-4.58904	-4.58904	0.48	-9.48937	-9.20338	0.285998	0.969861	-0.0441498	0.96221	FALSE	0.0167301
