# Supplementary material for: Pilot data of serum proteins from children with autism spectrum disorders
Source: Data Brief. 2019 Sep 25;27:104558. doi: 10.1016/j.dib.2019.104558 (PMC6817683; doi:10.1016/j.dib.2019.104558)
Supplement: Multimedia component 2 [file mmc2.xls]

## Sheet: Лист1
	UniPotr AC	Protein’s name	Text mining*, Z-score**
1	P49747	Cartilage oligomeric matrix protein
2	P36955	Serpin peptidase inhibitor, clade F	Diabetes mellitus, 2,1
3	Q96IY4	Carboxypeptidase B2	Cerebrovascular disease, 3,8; Diabetes mellitus, 2,7
4	P67936	Tropomyosin 4	Cerebral atherosclerosis, 3,0
5	P00748	Coagulation factor XII (Hageman factor)	Factor XII deficiency, 6,4; C1 inhibitor deficiency, 3,4; Protein C deficiency, 2,9
6	P08603	Complement factor H
7	P17936	Insulin-like growth factor binding protein 3	Diabetes mellitus, 4,4
8	Q01484	Ankyrin 2, neuronal	Autism spectrum disorder
9	P02775	Pro-platelet basic protein (chemokine (C-X-C motif) ligand 7)	Cerebrovascular diseas, 4,2; Diabetes mellitus, 3,5
10	P01591	Immunoglobulin J polypeptide, linker protein for immunoglobulin alpha and mu polypeptides	Immunoglobulin alpha deficiency, 4,2
11	P07360	Complement component 8
12	P27918	Complement factor properdin	Complement deficiency, 4,8
13	O43866	CD5 molecule-like	Rett syndrome, 1,9
14	P01860	Immunoglobulin heavy constant gamma 3	Immune system
15	Q6BCY4	Cytochrome b5 reductase 2	Intellectual disability, 1,8
16	O75636	Ficolin (collagen/fibrinogen domain containing) 3 (Hakata antigen)	Complement deficiency, 2,9
17	H3BS19	Zinc finger protein 469
18	O14924	Regulator of G-protein signaling 12
19	P20742	Pregnancy-zone protein
20	Q12873	Chromodomain helicase DNA binding protein 3	Intellectual disability, 1,6
21	P33151	Cadherin 5	Diabetes mellitus, 3,0
22	P0C221	Coiled-coil domain containing 175
23	Q9Y4D1-3	Dishevelled associated activator of morphogenesis 1
24	P63104	Tyrosine 3-monooxygenase/tryptophan 5-monooxygenase activation protein	Alzheimer's disease , 2,8; Schizophrenia , 2,5; Brain disease, 1,6
25	Q9Y490	Talin 1	Syndromic X-linked intellectual disability Snyder type, 1,8; Autistic disorder, 1,2
26	Q6UXB8	Peptidase inhibitor 16
27	P49910	Zinc finger protein 165
28	Q12805	EGF containing fibulin-like extracellular matrix protein 1
29	P36980	Complement factor H-related 2
30	Q5T1M5	FK506 binding protein 15	Crohn's disease, 1,4
31	P02749	Apolipoprotein H	Cerebrovascular disease, 4,0
32	P01625	Immunoglobulin kappa variable 4-1	Immune system
33	P01617	Immunoglobulin kappa variable 2D-28	Immune system
34	O14523	C2CD2-like	Diabetes mellitus, 1,9
35	P04433	Immunoglobulin kappa variable 3-11	Immune system
36	P01620	Immunoglobulin kappa variable 3-20	Immune system
37	P68032	Actin	Juvenile absence epilepsy, 2,8
38	P01861	Immunoglobulin heavy constant gamma 4	Immune system
39	P01859	Immunoglobulin heavy constant gamma 2	Immune system
40	P01593	Immunoglobulin kappa variable 1D-33	Immune system
41	P35579	Myosin
42	P23083	Immunoglobulin heavy variable 1-2	Immune system
43	P01621	Immunoglobulin kappa variable 3-20	Immune system
44	P01614	Immunoglobulin kappa variable 2D-40	Immune system
45	P00739	Haptoglobin-related protein
46	P07996	Thrombospondin 1	Diabetes mellitus, 3,1
47	P57740	Nucleoporin 107kDa
48	Q8WXI7	Mucin 16, cell surface associated
49	P00740	Coagulation factor IX	Factor VIII deficiency, 5,8; Factor XI deficiency, 5,7
50	P0CG05
51	O43290	Squamous cell carcinoma antigen recognized by T cells
52	P26927	Macrophage stimulating 1	Crohn's disease, 2,6
53	Q9UKZ4	Teneurin transmembrane protein 1	Intellectual disability, 1,5
54	Q86UP3	Zinc finger homeobox 4
55	Q9HA64	Fructosamine 3 kinase related protein	Diabetes mellitus, 1,9
56	P32119	Peroxiredoxin 2
57	P30041	Peroxiredoxin 6
58	O95810	Serum deprivation response	Diabetes mellitus, 2,3
59	P61769	Beta-2-microglobulin	Diabetes mellitus, 4,1
60	P0DJI9	Serum amyloid A2	Cognitive disorder
61	Q9UK55	Serpin peptidase inhibitor, clade A	Diabetes mellitus, 2,0
62	Q15131	Cyclin-dependent kinase 10
63	P13473	Lysosomal-associated membrane protein 2	Intellectual disability, 4,1
64	P55290	Cadherin 13	Attention deficit hyperactivity disorder, 3,8; Autism spectrum disorder, 2,3
65	P06702	S100 calcium binding protein A9
66	O95425	Supervillin
67	P02741	C-reactive protein	Diabetes mellitus, 7,0; Cerebrovascular disease, 6,2
68	P62328	Thymosin beta 4	Cerebrovascular disease, 1,8
